# Supplementary material for: Identifying essential genes in bacterial metabolic networks with machine learning methods
Source: BMC Syst Biol. 2010 May 3;4:56. doi: 10.1186/1752-0509-4-56 (PMC2874528; doi:10.1186/1752-0509-4-56)
Supplement: Additional file 2 — Correlation coefficients of the features to gene essentiality. [file 1752-0509-4-56-S2.XLS]

## Sheet: Sheet1
Supplementary Table S2. Correlation coefficients of all used features for the machine learning algorithm. The feature values of each gene were correlated with the essentiality of the gene ( 1 = essential, 0 = non-essential). High values indicate that the feature was positively correlated to essentiality. These values were obtained for all gold standards (ecoB, ecoG for E.coli and paeJ, paeL for P…
	ecoB		ecoG		paeL		paeJ		all data (ecoB, ecoG, paeL, paeJ)
	correlation coefficient	p-value	correlation coefficient	p-value	correlation coefficient	p-value	correlation coefficient	p-value	correlation coefficient	p-value
RUP	-0.144996	7.04768e-05	-0.120574	0.00163334	-0.107063	0.00437328	-0.113276	0.00219081	-0.11981	1.27648e-10
PUP	0.168644	3.6276e-06	0.124206	0.00117239	0.0563504	0.134428	0.10074	0.00648432	0.111217	2.43459e-09
NS	0.115575	0.00156682	0.0817287	0.0331	0.0559794	0.137016	0.0918576	0.0130961	0.0857415	4.36027e-06
NP	0.0537608	0.142385	0.00919047	0.810933	0.0474602	0.207518	0.070493	0.0571174	0.0445459	0.0171608
NNR	-0.0393966	0.282531	-0.0456051	0.234965	-0.0115495	0.759177	-0.0154747	0.676586	-0.0276038	0.139844
NNNR	-0.0503973	0.169111	-0.0429858	0.262974	-0.0272367	0.469641	-0.00946762	0.798574	-0.0315828	0.0911642
CCV	-0.0322093	0.37968	-0.0725803	0.0585342	-0.0444178	0.238184	-0.0294014	0.427983	-0.0442019	0.0180388
DIR	0.0799739	0.0289503	0.0994207	0.00948015	0.0466215	0.215671	0.0603803	0.103322	0.0715909	0.000126492
ND	0.0128516	0.726007	-0.0155384	0.685867	-0.0596527	0.113026	-0.0511279	0.167899	-0.0271063	0.147127
APL	-0.0743834	0.0422508	-0.0922857	0.0160741	-0.060219	0.109641	-0.0482465	0.193197	-0.0668156	0.000347672
LSP	-0.0675744	0.0650849	-0.0904696	0.0182917	-0.0390196	0.30017	-0.0158111	0.669967	-0.0511005	0.00625039
CP	0.109229	0.0028144	0.0358591	0.350474	0.045528	0.226643	0.0858746	0.0203994	0.0679481	0.000275105
LS	0.0733674	0.0451534	0.0444959	0.246558	0.0603027	0.109147	0.072024	0.0519152	0.061752	0.000948756
NDR	-0.107902	0.00316958	-0.0931715	0.0150808	-0.0797202	0.0340616	-0.0117187	0.752099	-0.0685626	0.000241927
NDC	-0.109042	0.00286217	-0.0939111	0.0142931	-0.0801794	0.0330406	-0.0124234	0.737724	-0.0693033	0.000206929
NDRD	-0.106669	0.00353536	-0.0921836	0.0161922	-0.0793378	0.0349323	-0.0111841	0.763063	-0.0677921	0.000284182
NDCD	-0.107821	0.00319228	-0.0930767	0.0151844	-0.079844	0.0337837	-0.0116316	0.753881	-0.0685332	0.000243428
NDCR	0.00692353	0.850259	-0.0408549	0.287397	-0.065578	0.0814253	0.0407852	0.271434	-0.0123514	0.508928
NDCC	0.00546447	0.881552	-0.0418211	0.27614	-0.066293	0.0781515	0.0399155	0.281794	-0.0133413	0.475569
NDCRD	0.00830516	0.820842	-0.0397911	0.300143	-0.0648904	0.084678	0.0415205	0.262879	-0.0113947	0.542298
NDCCD	0.00693233	0.850071	-0.0408412	0.287558	-0.0655039	0.0817709	0.0409584	0.269401	-0.0122736	0.5116
BW	0.163841	6.86259e-06	0.152383	6.61652e-05	0.12778	0.000660254	0.127289	0.00057119	0.143416	1.26565e-14
CN	0.0400372	0.274772	0.0529791	0.167601	0.0467151	0.21475	0.0854269	0.0210668	0.057819	0.00197197
EC	0.0711093	0.0522086	0.0754387	0.0492542	0.105125	0.00514148	0.143541	0.000100613	0.100299	7.57408e-08
EV	-0.0402483	0.272247	-0.0503691	0.18956	-0.0573202	0.127842	-0.0827087	0.0255405	-0.0600689	0.00130425
NAR	-0.099563	0.00649731	-0.0450436	0.240785	-0.0934247	0.0129495	-0.142107	0.000118188	-0.0953021	3.25855e-07
H30	-0.059966	0.101719	-0.0545649	0.155224	-0.0592728	0.115342	-0.0916653	0.013289	-0.0672868	0.00031554
H20	-0.0433942	0.236494	-0.0447366	0.244009	-0.074641	0.0472648	-0.0947444	0.0104832	-0.0638972	0.000625395
H10	-0.0570849	0.119277	-0.089468	0.0196257	-0.0937674	0.0126202	-0.127803	0.000542275	-0.090007	1.4152e-06
H7	-0.0724089	0.0480435	-0.107779	0.00489952	-0.111409	0.00301414	-0.145666	7.90355e-05	-0.109217	4.68875e-09
H5	-0.0990299	0.00679095	-0.130603	0.000639976	-0.124075	0.000946277	-0.149683	4.9625e-05	-0.120243	1.09402e-10
H3	-0.0731506	0.0457939	-0.10438	0.00644335	-0.158358	2.33757e-05	-0.169458	4.20822e-06	-0.112696	1.48857e-09
NGSE	-0.140972	0.000111908	-0.109736	0.00417069	-0.0367197	0.32958	-0.031329	0.398313	-0.0703599	0.000165144
MCC	-0.0408203	0.265485	-0.064838	0.091136	-0.0397544	0.291153	-0.0532419	0.150979	-0.050242	0.00718057
PR	0.125912	0.00056685	0.0441709	0.250029	0.0425531	0.258487	0.0485676	0.190247	0.186093	2.1e-16
Nc	-0.0387844	0.290083	-0.162716	2.01017e-05	-0.107788	0.00411369	-0.153014	3.34302e-05	-0.116918	3.52687e-10
T3s	0.0594714	0.104577	0.130919	0.000620702	0.256836	4.09961e-12	0.201414	4.13124e-08	0.112126	1.80058e-09
C3s	-0.0085443	0.815774	-0.0820565	0.0323998	-0.128154	0.000636391	-0.071813	0.0526076	-0.061236	0.00104683
A3s	-0.0279256	0.446298	0.052714	0.16974	0.0487382	0.195527	0.0583463	0.115491	0.0263043	0.159473
G3s	-0.0678654	0.0639344	-0.0999862	0.009079	-0.00876266	0.816082	-0.0650234	0.079349	-0.0607859	0.00113996
phe	-0.0543558	0.138014	-0.0650184	0.0902377	-0.0125598	0.738847	-0.0587518	0.112978	-0.0450041	0.0160497
ser	-0.0864461	0.018198	-0.10035	0.00882922	0.0158081	0.67477	0.025498	0.491845	-0.0276079	0.139784
tyr	-0.0820084	0.0250965	-0.117605	0.00212778	-0.0296076	0.43185	-0.0504478	0.173634	-0.0696327	0.00019294
cys	-0.0805525	0.0278056	-0.089369	0.0197621	-0.0746579	0.0472144	-0.100383	0.00667688	-0.086944	3.19158e-06
leu	0.0410261	0.263081	0.0193038	0.615314	0.0405808	0.281232	0.010529	0.776562	0.0273385	0.143692
trp	-0.0242228	0.508879	-0.09594	0.0123151	-0.0330075	0.380847	-0.0583968	0.115175	-0.0475029	0.0110341
pro	-0.0053719	0.883544	-0.0433331	0.259134	-0.0157775	0.675363	-0.0307853	0.406553	-0.0245695	0.188834
his	-0.0169701	0.643536	0.0048332	0.899888	-0.0775458	0.0392689	-0.0632814	0.0877521	-0.0196814	0.292547
arg	0.109324	0.00279053	0.0760959	0.0473043	-0.0272561	0.469325	-0.0359863	0.331909	0.0273356	0.143735
gln	-0.0567998	0.121136	-0.0357568	0.35185	-0.0282113	0.453889	-0.0260431	0.482632	-0.0330204	0.0773586
ile	0.0267996	0.464851	0.00816681	0.831658	0.0744202	0.0479246	0.109503	0.00307215	0.0554892	0.00298251
met	0.0055367	0.879998	0.0352886	0.358196	0.0817057	0.0298331	0.0580376	0.117431	0.0430332	0.0213219
thr	0.0226589	0.536625	-0.00521044	0.89212	-0.000166876	0.996466	0.00552257	0.881668	0.017953	0.337005
asn	-0.0445122	0.224624	-0.0939744	0.0142274	-0.0245589	0.514432	-0.0310914	0.401901	-0.045235	0.0155142
lys	-0.00113033	0.975412	0.044596	0.245495	0.0897237	0.0170189	0.107117	0.00378509	0.0666725	0.000358021
val	0.0565923	0.122503	0.117757	0.00209944	0.0988102	0.00856117	0.121762	0.000987018	0.0885742	2.0771e-06
ala	0.0250112	0.495181	0.0402178	0.294987	-0.0452975	0.229006	-0.0633159	0.0875787	-0.0156343	0.403107
asp	0.0325748	0.374294	0.0708926	0.0646638	-0.0104574	0.78134	0.0423869	0.25304	0.0350325	0.0609423
glu	0.00104762	0.977211	0.0443385	0.248235	-0.0153723	0.683243	-0.00830135	0.822948	0.00250348	0.893504
gly	-0.0144973	0.692605	-0.022753	0.553642	-0.0884975	0.0185948	-0.0469348	0.205598	-0.042986	0.0214647
