# Supplementary material for: Identifying essential genes in bacterial metabolic networks with machine learning methods
Source: BMC Syst Biol. 2010 May 3;4:56. doi: 10.1186/1752-0509-4-56 (PMC2874528; doi:10.1186/1752-0509-4-56)
Supplement: Additional file 4 — All examined metabolic genes of S. typhimurium with our computational predictions and the experimental results of Knuth et al. (2004). [file 1752-0509-4-56-S4.XLS]

## Sheet: sheet1
Supplementary Table S4. All examined metabolic genes of S. typhimurium with our computational predictions and the experimental results of Knuth et al. (2004)
No.	Gene Ids	Gene symbols	Our predictions (number of votes)	Experimental results (essential or undetermined)
1	STM0229	lpxB	400	undetermined
2	STM1779	ipk	400	undetermined
3	STM3730	dfp	400	essential
4	STM3938	hemC	400	undetermined
5	STM0129	murC	399	essential
6	STM0737	sucB	399	undetermined
7	STM0985	lpxK	399	undetermined
8	STM0988	kdsB	399	essential
9	STM0049	lytB	398	undetermined
10	STM0220	dxr	398	undetermined
11	STM1195	fabG	398	essential
12	STM1426	ribE	398	undetermined
13	STM0218	pyrH	397	essential
14	STM0232	accA	397	essential
15	STM0372	hemB	397	undetermined
16	STM3173	plsC	396	undetermined
17	STM0145	nadC	395	undetermined
18	STM1711	ribA	395	undetermined
19	STM1777	hemA	395	undetermined
20	STM2445	ucpA	395	undetermined
21	STM2929	ispF	395	undetermined
22	STM2930	ispD	395	undetermined
23	STM3487	aroK	395	undetermined
24	STM3724	kdtA	395	essential
25	STM2523	gcpE	394	undetermined
26	STM4349	yjeQ	394	undetermined
27	STM2483	dapE	393	essential
28	STM2577	acpS	393	undetermined
29	STM0134	lpxC	392	undetermined
30	STM0181	panC	392	undetermined
31	STM0202	hemL	392	undetermined
32	STM0738	sucC	392	undetermined
33	STM2366	accD	392	undetermined
34	STM2546	suhB	392	undetermined
35	STM3090	metK	392	essential
36	STM0416	ribD	391	undetermined
37	STM4246	dnaB	391	undetermined
38	STM0228	lpxA	390	essential
39	STM2193	folE	390	undetermined
40	STM2921	STM2921	390	undetermined
41	STM0489	hemH	389	essential
42	STM1310	nadE	389	undetermined
43	STM2489	dapA	389	undetermined
44	STM0535	lpxH	388	essential
45	STM0222	cdsA	387	essential
46	STM1511	ydfG	387	undetermined
47	STM2100	wcaL	387	undetermined
48	STM4348	psd	387	undetermined
49	STM3380	accC	386	undetermined
50	STM3937	hemD	385	undetermined
51	STM0578	nfnB	384	undetermined
52	STM1200	tmk	383	essential
53	STM0213	dapD	380	undetermined
54	STM1909	argS	380	undetermined
55	STM3069	pgk	380	undetermined
56	STM3068	fba	378	undetermined
57	STM0483	apt	377	undetermined
58	STM0542	folD	377	essential
59	STM3731	dut	377	undetermined
60	STM3316	yrbI	375	undetermined
61	STM3725	kdtB	375	undetermined
62	STM0329	STM0329	374	undetermined
63	STM2499.S	purM	374	undetermined
64	STM3958	recQ	374	undetermined
65	STM3978	yigC	374	essential
66	STM0423	ispA	373	undetermined
67	STM4153	rpoB	373	essential
68	STM0221	uppS	372	essential
69	STM2511	guaB	372	undetermined
70	STM0683	nagA	371	undetermined
71	STM1700	fabI	371	essential
72	STM2278	nrdB	371	undetermined
73	STM3912	rep	371	essential
74	STM0140	yacE	370	undetermined
75	STM3861	glmS	370	undetermined
76	STM4154	rpoC	370	essential
77	STM0087	folA	369	undetermined
78	STM0128	murG	368	essential
79	STM0874	mdaA	368	undetermined
80	STM3415	rpoA	368	essential
81	STM2415	gltX	367	undetermined
82	STM3539	asd	367	undetermined
83	STM1780	prsA	366	undetermined
84	STM1945	pgsA	366	undetermined
85	STM2095	rfbA	366	undetermined
86	STM4568	deoA	366	undetermined
87	STM0045	ribF	365	undetermined
88	STM1232	purB	364	undetermined
89	STM3295	folP	364	undetermined
90	STM2306	menC	362	undetermined
91	STM3477	cysG	362	undetermined
92	STM0419	thiL	361	undetermined
93	STM2024	cbiL	361	undetermined
94	STM3862	glmU	361	undetermined
95	STM1358	aroD	360	undetermined
96	STM2098	galF	360	undetermined
97	STM4425	STM4425	359	undetermined
98	STM2652	pssA	358	essential
99	STM3305	ispB	358	undetermined
100	STM4243	yjbN	358	undetermined
101	STM0794	bioB	357	undetermined
102	STM3532	STM3532	357	undetermined
103	STM0123	murE	356	essential
104	STM0388	aroL	356	undetermined
105	STM2356	ubiX	356	undetermined
106	STM2683	yfjB	356	undetermined
107	STM3095	gshB	356	undetermined
108	STM1886	zwf	355	undetermined
109	STM2025	cbiK	355	undetermined
110	STM2276	ubiG	355	undetermined
111	STM4109	talC	355	undetermined
112	STM1193	fabH	354	undetermined
113	STM1194	fabD	354	essential
114	STM3001	thyA	354	undetermined
115	STM4536	STM4536	354	undetermined
116	STM2817	luxS	353	undetermined
117	STM0154	lpdA	352	essential
118	STM0317	gpt	352	undetermined
119	STM2808	nrdF	352	undetermined
120	STM1752	galU	351	undetermined
121	STM4122	argB	351	undetermined
122	STM0597	entB	350	undetermined
123	STM2174	yohI	350	undetermined
124	STM2360	STM2360	350	undetermined
125	STM3282	pnp	350	undetermined
126	STM3494.S	yrfE	350	undetermined
127	STM3921	wecC	350	undetermined
128	STM4138	birA	350	undetermined
129	STM0113	leuA	349	undetermined
130	STM0182	panB	349	undetermined
131	STM0684	nagB	349	undetermined
132	STM3010	aas	349	undetermined
133	STM1058	pyrD	348	undetermined
134	STM1824	pabB	348	essential
135	STM2555	glyA	348	undetermined
136	STM3017	kduD	348	undetermined
137	STM4139	coaA	347	undetermined
138	STM2365	folC	346	undetermined
139	STM3740	gmk	346	undetermined
140	STM4234	ubiA	345	undetermined
141	STM4366	purA	345	undetermined
142	STM0124	murF	344	undetermined
143	STM2430	cysK	344	undetermined
144	STM0183	folK	342	undetermined
145	STM0125	mraY	341	undetermined
146	STM2110	wcaF	341	essential
147	STM3914	rhlB	341	undetermined
148	STM2076	hisA	340	undetermined
149	STM2370	pdxB	340	undetermined
150	STM3486	aroB	340	undetermined
151	STM0112	leuB	339	undetermined
152	STM2080	udg	339	undetermined
153	STM3307	murA	338	undetermined
154	STM0153	aceF	337	undetermined
155	STM2992	argA	337	undetermined
156	STM3078	speB	337	undetermined
157	STM3135	STM3135	337	undetermined
158	STM3294	mrsA	337	essential
159	STM1900	ntpA	336	undetermined
160	STM0130	ddlB	335	essential
161	STM0180	panD	335	undetermined
162	STM2500	purN	335	undetermined
163	STM3469	pabA	335	undetermined
164	STM2827	alaS	334	essential
165	STM3987	hemG	334	undetermined
166	STM0422	dxs	333	essential
167	STM0488	adk	333	essential
168	STM4471	miaE	333	undetermined
169	STM1076	mgsA	332	undetermined
170	STM1436	nemA	332	undetermined
171	STM2974	fucA	332	undetermined
172	STM1830	manX	331	undetermined
173	STM2277	nrdA	331	undetermined
174	STM4247	alr	331	undetermined
175	STM2331	yfbQ	330	undetermined
176	STM0821	dinG	329	undetermined
177	STM0369	prpC	328	undetermined
178	STM1297	selD	328	undetermined
179	STM0330	STM0330	327	undetermined
180	STM2031	cbiE	326	undetermined
181	STM2933	cysC	325	undetermined
182	STM2934	cysN	325	undetermined
183	STM0004	thrC	324	undetermined
184	STM1197	fabF	324	undetermined
185	STM3742	spoT	324	undetermined
186	STM4078	yneB	324	undetermined
187	STM0633	lipA	323	undetermined
188	STM2384	aroC	323	undetermined
189	STM2433	crr	323	undetermined
190	STM3483	rpe	323	undetermined
191	STM3707	yibD	322	undetermined
192	STM4181	yjaB	321	undetermined
193	STM2030	cbiT	320	undetermined
194	STM0165	speD	319	undetermined
195	STM2543	nifS	319	undetermined
196	STM4445	STM4445	319	undetermined
197	STM2305	menE	318	undetermined
198	STM1104	hpaF	317	undetermined
199	STM2487	purC	317	undetermined
200	STM2114	wcaB	316	undetermined
201	STM4086	glpK	316	undetermined
202	STM0978	aroA	315	undetermined
203	STM2387	sixA	314	undetermined
204	STM2947	cysI	314	undetermined
205	STM4047	rhaB	314	undetermined
206	STM1304	astA	313	undetermined
207	STM1373	sufS	313	undetermined
208	STM2340	STM2340	313	undetermined
209	STM3070	epd	313	undetermined
210	STM2092	rfbF	312	undetermined
211	STM1506	rspB	311	undetermined
212	STM3204	cca	311	essential
213	STM4167	hemE	311	essential
214	STM0380	ddlA	310	undetermined
215	STM2973	fucO	310	undetermined
216	STM4090	menA	310	undetermined
217	STM3055	gcvT	306	undetermined
218	STM3665	avtA	306	undetermined
219	STM3699	cysE	306	undetermined
220	STM3004	ygdP	305	undetermined
221	STM4473	yjgM	305	essential
222	STM0635.S	lipB	304	undetermined
223	STM2755	STM2755	304	undetermined
224	STM3744	recG	303	undetermined
225	STM4176	purH	303	undetermined
226	STM3104	yggW	302	undetermined
227	STM0207	pfs	301	undetermined
228	STM0980	cmk	301	undetermined
229	STM2205	fruK	301	undetermined
230	STM2402	yfdZ	301	undetermined
231	STM3546	yhhY	301	undetermined
232	STM1557	STM1557	300	undetermined
233	STM2141	fbaB	300	undetermined
234	STM4235	plsB	300	essential
235	STM0066	carA	299	undetermined
236	STM4163	thiE	299	undetermined
237	STM4340	frdD	299	undetermined
238	STM0226	lpxD	298	undetermined
239	STM2081	gnd	298	undetermined
240	STM1221	cobB	297	undetermined
241	STM3244	tdcB	297	undetermined
242	STM3290.S	argG	297	undetermined
243	STM0732	sdhC	296	undetermined
244	STM0736	sucA	296	undetermined
245	STM2498	upp	293	undetermined
246	STM3598	STM3598	293	undetermined
247	STM2946	cysH	292	undetermined
248	STM3904	ilvD	292	undetermined
249	STM0998	aspC	291	undetermined
250	STM1314	celC	291	undetermined
251	STM3057	ubiH	291	undetermined
252	STM3936	hemX	291	undetermined
253	STM4460	pyrB	291	undetermined
254	STM0739	sucD	290	undetermined
255	STM2155	metG	290	essential
256	STM2301	pqaB	290	undetermined
257	STM3354	STM3354	290	undetermined
258	STM1590	yncA	289	undetermined
259	STM1306	astB	288	undetermined
260	STM2378	fabB	288	essential
261	STM3708	tdh	288	undetermined
262	STM3909	ilvC	288	undetermined
263	STM4570	deoD	288	undetermined
264	STM1067	fabA	287	undetermined
265	STM3063	rpiA	287	undetermined
266	STM1707	pyrF	285	essential
267	STM2502	ppx	285	undetermined
268	STM1004	pncB	282	undetermined
269	STM1294	ansA	282	undetermined
270	STM3612	kdgK	281	undetermined
271	STM0110	leuD	280	undetermined
272	STM4085	glpX	280	undetermined
273	STM0458	STM0458	278	undetermined
274	STM2935	cysD	278	undetermined
275	STM3913	gppA	278	undetermined
276	STM3322	ptsN	277	undetermined
277	STM0248	yaeD	276	undetermined
278	STM0595	entC	276	undetermined
279	STM0958	trxB	276	undetermined
280	STM3947	dapF	276	undetermined
281	STM2850	hycD	274	undetermined
282	STM4220	lysC	274	undetermined
283	STM3877	asnA	273	undetermined
284	STM2948	cysJ	272	undetermined
285	STM0666	lnt	271	undetermined
286	STM0793	bioA	271	undetermined
287	STM1227	pepT	271	undetermined
288	STM2057	pduW	271	undetermined
289	STM4095	priA	271	undetermined
290	STM0096	hepA	270	undetermined
291	STM2121	dcd	270	undetermined
292	STM0170	hpt	269	undetermined
293	STM1198	pabC	269	undetermined
294	STM4567	deoC	269	undetermined
295	STM3903	ilvE	268	undetermined
296	STM1102	hpaE	267	undetermined
297	STM4123	argH	267	undetermined
298	STM1802	dadX	266	undetermined
299	STM1889	msbB	266	undetermined
300	STM3253	STM3253	266	undetermined
301	STM2669	tyrA	265	undetermined
302	STM3272	yhbS	263	undetermined
303	STM4277	nrfA	263	undetermined
304	STM0735	sdhB	262	undetermined
305	STM4007	glnA	261	essential
306	STM4120	argE	261	undetermined
307	STM4248	tyrB	261	undetermined
308	STM1818	fadD	260	undetermined
309	STM3968	udp	260	undetermined
310	STM4341	frdC	260	undetermined
311	STM0596	entE	259	undetermined
312	STM0111	leuC	258	undetermined
313	STM3157	yghA	258	undetermined
314	STM3536	glgC	258	undetermined
315	STM3535	glgA	256	undetermined
316	STM3920	wecB	256	undetermined
317	STM1163	pyrC	255	undetermined
318	STM3970	ubiE	255	undetermined
319	STM4004	hemN	255	undetermined
320	STM0797	bioD	254	undetermined
321	STM2019	cbiP	254	undetermined
322	STM3218	oat	254	undetermined
323	STM0403	yajB	253	undetermined
324	STM1726	trpB	253	undetermined
325	STM2440	cysM	253	undetermined
326	STM2328	nuoA	251	undetermined
327	STM1992	dcm	250	undetermined
328	STM4081	tpiA	250	undetermined
329	STM0515	allA	249	undetermined
330	STM1479	pntA	249	undetermined
331	STM3137	STM3137	249	undetermined
332	STM4166	yjaD	249	undetermined
333	STM1209	nagZ	247	undetermined
334	STM1480	pntB	247	undetermined
335	STM2341	STM2341	247	undetermined
336	STM3951	uvrD	247	undetermined
337	STM0733	sdhD	246	undetermined
338	STM3259	STM3259	246	undetermined
339	STM4045	rhaD	246	undetermined
340	STM4126	udhA	246	undetermined
341	STM0310	ghmA	245	undetermined
342	STM1756	purU	245	undetermined
343	STM3200	rfaE	245	undetermined
344	STM3242	tdcD	245	undetermined
345	STM0137	mutT	244	undetermined
346	STM0166	speE	244	undetermined
347	STM1216	mfd	244	undetermined
348	STM2568	yfhC	244	undetermined
349	STM0189	hrpB	242	undetermined
350	STM2510	guaA	242	undetermined
351	STM2297	yfbE	241	undetermined
352	STM2526	ndk	241	undetermined
353	STM3018	kduI	241	undetermined
354	STM3106	ansB	241	undetermined
355	STM3885	rbsK	241	undetermined
356	STM2074	hisB	240	undetermined
357	STM3161	metC	240	undetermined
358	STM1075	helD	239	undetermined
359	STM0936	hcr	238	undetermined
360	STM0322	proA	237	undetermined
361	STM2029	cbiF	237	undetermined
362	STM2078	hisI	237	essential
363	STM3013	lysA	237	undetermined
364	STM2146	thiD	236	undetermined
365	STM2027	cbiH	235	undetermined
366	STM2307	menB	235	undetermined
367	STM3733	pyrE	235	undetermined
368	STM4249	aphA	235	undetermined
369	STM1057	pepN	233	undetermined
370	STM1305	astD	231	undetermined
371	STM1542	STM1542	231	undetermined
372	STM3793	STM3793	231	undetermined
373	STM4062	pfkA	231	undetermined
374	STM4100	metB	231	undetermined
375	STM4385	ptxA	231	undetermined
376	STM0102	araA	230	undetermined
377	STM2337	ackA	230	undetermined
378	STM2343	STM2343	230	undetermined
379	STM3297	ftsJ	230	undetermined
380	STM2033	cbiC	228	undetermined
381	STM2327	nuoB	228	undetermined
382	STM4175	purD	228	undetermined
383	STM2952	eno	227	essential
384	STM3784	STM3784	227	undetermined
385	STM1727	trpA	226	undetermined
386	STM0785	ybhE	225	undetermined
387	STM4287.S	phnO	225	undetermined
388	STM4342	frdB	225	undetermined
389	STM4386	sgaH	225	undetermined
390	STM4452	nrdD	225	undetermined
391	STM2071	hisG	224	undetermined
392	STM2451	hemF	224	undetermined
393	STM1103	hpaD	223	undetermined
394	STM3205	bacA	223	undetermined
395	STM4326	aspA	223	undetermined
396	STM3597	gor	222	undetermined
397	STM0603	ybdL	221	undetermined
398	STM1303	astC	220	undetermined
399	STM1710	pgpB	220	undetermined
400	STM2035	cbiA	220	undetermined
401	STM2849	hycE	220	undetermined
402	STM3829	dgoK	220	undetermined
403	STM4343	frdA	220	undetermined
404	STM0120	yabC	219	undetermined
405	STM3103	yggV	219	undetermined
406	STM2792	gabT	218	undetermined
407	STM3062	serA	217	undetermined
408	STM3828	dgoA	217	undetermined
409	STM4221	pgi	217	undetermined
410	STM4415	fbp	217	undetermined
411	STM4469	argI	217	undetermined
412	STM0404	queA	216	undetermined
413	STM3660	xylB	216	undetermined
414	STM3266	yraO	214	undetermined
415	STM2084	rfbM	213	undetermined
416	STM2362	purF	213	undetermined
417	STM3534	glgP	213	undetermined
418	STM4046	rhaA	213	undetermined
419	STM3339	nanA	212	undetermined
420	STM3538	glgB	212	undetermined
421	STM0885	STM0885	210	undetermined
422	STM4384	sgaB	210	undetermined
423	STM2326	nuoC	209	undetermined
424	STM3741	rpoZ	209	undetermined
425	STM2299	yfbG	206	undetermined
426	STM0368	prpB	205	undetermined
427	STM4382	yjfR	205	undetermined
428	STM1448	pdxH	204	undetermined
429	STM3120	STM3120	204	undetermined
430	STM3355	STM3355	204	undetermined
431	STM2310	menF	202	undetermined
432	STM2977	fucK	202	undetermined
433	STM3250	garD	202	undetermined
434	STM0532	arcC	201	undetermined
435	STM1208	ycfN	201	undetermined
436	STM1238	icdA	201	essential
437	STM2052	pduQ	201	undetermined
438	STM2320	nuoJ	201	undetermined
439	STM3721	rfaP	201	undetermined
440	STM0439	cyoE	200	undetermined
441	STM0977	serC	200	undetermined
442	STM2756	STM2756	200	undetermined
443	STM1312	celA	199	undetermined
444	STM3258	STM3258	199	undetermined
445	STM0776	galE	198	undetermined
446	STM2105.S	manC	198	undetermined
447	STM2338	pta	198	undetermined
448	STM4466	STM4466	198	undetermined
449	STM1597	ydcW	197	undetermined
450	STM3254	STM3254	197	undetermined
451	STM3513	malQ	197	undetermined
452	STM1155	htrB	196	undetermined
453	STM2848	hycF	196	undetermined
454	STM3261	STM3261	196	undetermined
455	STM3686	mtlD	196	undetermined
456	STM3039	idi	195	undetermined
457	STM4569	deoB	195	undetermined
458	STM1611	rimL	194	undetermined
459	STM2457	eutC	194	undetermined
460	STM0734	sdhA	193	undetermined
461	STM0003	thrB	191	undetermined
462	STM0517	gcl	191	undetermined
463	STM3771	STM3771	191	undetermined
464	STM0321	proB	190	undetermined
465	STM2818	gshA	189	undetermined
466	STM2109	gmd	188	undetermined
467	STM3139	gsp	188	undetermined
468	STM3710	rfaD	187	undetermined
469	STM0534	purE	186	undetermined
470	STM2286	glpC	186	undetermined
471	STM2807	nrdE	185	undetermined
472	STM3384	yhdG	185	undetermined
473	STM0788	hutG	183	undetermined
474	STM2573	STM2573	183	undetermined
475	STM1725	trpC	181	undetermined
476	STM1463	add	179	undetermined
477	STM1736	yciA	178	undetermined
478	STM1641	hrpA	177	essential
479	STM1712	acnA	177	undetermined
480	STM3019	yqeF	177	undetermined
481	STM3053	gcvP	177	undetermined
482	STM4535	STM4535	177	undetermined
483	STM4369	yjfH	176	undetermined
484	STM0393	yajF	175	undetermined
485	STM2026	cbiJ	175	undetermined
486	STM3514	malP	175	undetermined
487	STM0261	gloB	174	undetermined
488	STM2194	yeiG	174	undetermined
489	STM0103	araB	173	undetermined
490	STM2641	nadB	173	undetermined
491	STM0067	carB	172	undetermined
492	STM3531	STM3531	172	undetermined
493	STM3661	xylA	171	undetermined
494	STM3675	sgbH	171	undetermined
495	STM0420	pgpA	170	undetermined
496	STM3359	mdh	170	undetermined
497	STM0431	phnW	169	undetermined
498	STM4387	sgaU	169	undetermined
499	STM2927	surE	168	undetermined
500	STM4131	murI	168	undetermined
501	STM0623	citD	167	undetermined
502	STM0680	asnB	167	undetermined
503	STM1616	STM1616	167	undetermined
504	STM0090	ksgA	166	undetermined
505	STM3081	STM3081	166	undetermined
506	STM0847	ybiK	165	undetermined
507	STM3674	lyxK	165	undetermined
508	STM2322	nuoH	164	undetermined
509	STM3526	glpD	164	undetermined
510	STM3709	kbl	164	undetermined
511	STM4080	STM4080	164	undetermined
512	STM4233	ubiC	164	undetermined
513	STM1106	hpaI	163	undetermined
514	STM3676	sgbU	163	undetermined
515	STM3617	STM3617	162	undetermined
516	STM2206	fruF	160	undetermined
517	STM2073	hisC	159	undetermined
518	STM1929	otsB	158	undetermined
519	STM2319	nuoK	158	undetermined
520	STM2976	fucI	158	undetermined
521	STM4453	treC	158	undetermined
522	STM1378	pykF	157	undetermined
523	STM1750	tdk	157	undetermined
524	STM2083	rfbK	157	essential
525	STM2318	nuoL	157	undetermined
526	STM3783	STM3783	157	undetermined
527	STM1724	trpD	154	undetermined
528	STM4113	frwB	154	undetermined
529	STM4465	STM4465	154	undetermined
530	STM2317	nuoM	151	undetermined
531	STM4182	metA	151	undetermined
532	STM0576	STM0576	150	undetermined
533	STM1884	eda	149	undetermined
534	STM0051	rihC	148	undetermined
535	STM0698	pgm	148	undetermined
536	STM4066	STM4066	148	undetermined
537	STM0117	ilvH	147	undetermined
538	STM0645	nadD	147	undetermined
539	STM0934	ltaA	147	undetermined
540	STM1326	pfkB	146	undetermined
541	STM1928	otsA	146	undetermined
542	STM2332	STM2332	146	undetermined
543	STM2403	glk	146	undetermined
544	STM3255	STM3255	144	undetermined
545	STM0002	thrA	143	undetermined
546	STM4184	aceA	143	undetermined
547	STM0152	aceE	142	undetermined
548	STM1347	aroH	142	undetermined
549	STM1525	yneH	141	undetermined
550	STM2094	rfbC	141	undetermined
551	STM0178	yadI	140	undetermined
552	STM2034	cibB	139	undetermined
553	STM2458	eutB	139	undetermined
554	STM2565	purG	139	undetermined
555	STM1450	pdxY	138	undetermined
556	STM1796	treA	138	undetermined
557	STM4578	serB	138	undetermined
558	STM1451	gst	136	undetermined
559	STM0533	purK	135	undetermined
560	STM0762	STM0762	135	undetermined
561	STM0774	galK	134	undetermined
562	STM2648	yfiF	134	essential
563	STM3256	STM3256	134	undetermined
564	STM2065	phsA	133	undetermined
565	STM3129	STM3129	132	undetermined
566	STM3982	fadA	132	undetermined
567	STM3603	treF	131	undetermined
568	STM1885	edd	130	undetermined
569	STM1888	pykA	130	undetermined
570	STM2316.S	nuoN	130	undetermined
571	STM1307	astE	129	undetermined
572	STM3653	STM3653	129	undetermined
573	STM1467	manA	128	undetermined
574	STM0775	galT	127	undetermined
575	STM0643	cobC	126	undetermined
576	STM2344	STM2344	126	undetermined
577	STM0141	guaC	125	undetermined
578	STM1220	ycfX	125	undetermined
579	STM2670	aroF	124	undetermined
580	STM3694	lldD	123	undetermined
581	STM0158	acnB	121	undetermined
582	STM2325	nuoE	121	undetermined
583	STM4600	lasT	121	undetermined
584	STM3957	pldA	120	undetermined
585	STM1647	ldhA	118	undetermined
586	STM2533	sseA	117	undetermined
587	STM0761	STM0761	116	undetermined
588	STM1341	btuE	115	undetermined
589	STM4285	fdhF	115	undetermined
590	STM3551	ggt	114	undetermined
591	STM4121	argC	113	undetermined
592	STM2009	amn	112	undetermined
593	STM0059	citD2	111	undetermined
594	STM0060	citE2	111	undetermined
595	STM0772	gpmA	111	undetermined
596	STM2323.S	nuoG	109	undetermined
597	STM3795	ilvN	109	undetermined
598	STM2324	nuoF	108	undetermined
599	STM3695	yibK	107	undetermined
600	STM3859	STM3859	107	undetermined
601	STM3336	nanK	106	undetermined
602	STM3685	mtlA	106	undetermined
603	STM3704	pmgI	106	undetermined
604	STM3716	rfaY	106	undetermined
605	STM0464	tesB	104	undetermined
606	STM1299	gdhA	104	undetermined
607	STM2284	glpA	104	undetermined
608	STM3572	yhhF	104	undetermined
609	STM0116	ilvI	102	undetermined
610	STM0401	malZ	101	undetermined
611	STM2097	rfbB	101	undetermined
612	STM0371	prpE	100	undetermined
613	STM1568	fdnI	100	undetermined
614	STM2321	nuoI	99	undetermined
615	STM3796	ilvB	99	undetermined
616	STM1392	ssrA	98	undetermined
617	STM4101	metL	98	undetermined
618	STM0577	STM0577	96	undetermined
619	STM2545	STM2545	96	undetermined
620	STM4467	STM4467	94	undetermined
621	STM0671	ubiF	93	undetermined
622	STM2167	dld	93	undetermined
623	STM2166	bglX	90	undetermined
624	STM2389	yfcY	90	undetermined
625	STM3076	tktA	88	undetermined
626	STM1293	pncA	87	undetermined
627	STM2435	pdxK	87	essential
628	STM4319	phoN	87	undetermined
629	STM0101	araD	86	undetermined
630	STM0208	dgt	86	undetermined
631	STM0491	gsk	86	undetermined
632	STM3401	aroE	86	undetermined
633	STM1301	STM1301	85	undetermined
634	STM2956	relA	85	undetermined
635	STM3383	prmA	85	undetermined
636	STM2474	tktB	83	undetermined
637	STM0227	fabZ	82	undetermined
638	STM4541	mdoB	82	undetermined
639	STM1489	ynfK	81	undetermined
640	STM4421	STM4421	81	undetermined
641	STM0494	ushA	80	undetermined
642	STM2104	cpsG	80	undetermined
643	STM3922	rffG	80	undetermined
644	STM4064	ushB	80	undetermined
645	STM0843	pflF	79	undetermined
646	STM1083	yccX	79	undetermined
647	STM2757	STM2757	79	undetermined
648	STM3257	STM3257	78	undetermined
649	STM3529	STM3529	78	undetermined
650	STM3677	sgbE	77	undetermined
651	STM1129	STM1129	76	essential
652	STM2570	STM2570	76	undetermined
653	STM0730	gltA	75	undetermined
654	STM4035	fdoI	75	undetermined
655	STM4275	acs	75	undetermined
656	STM4559.S	yjjG	75	undetermined
657	STM0857	STM0857	74	essential
658	STM2835	srlD	74	undetermined
659	STM3136	STM3136	74	undetermined
660	STM3901	ilvG	74	undetermined
661	STM3905	ilvA	74	undetermined
662	STM1958	fliB	73	undetermined
663	STM0935	poxB	72	undetermined
664	STM2832	srlA	72	undetermined
665	STM2961	ygcY	72	undetermined
666	STM1627	STM1627	71	undetermined
667	STM3619	yhjO	71	undetermined
668	STM3802	dsdA	71	undetermined
669	STM3965	metE	70	undetermined
670	STM3140	yghU	69	undetermined
671	STM4298	melA	68	undetermined
672	STM2388	yfcX	67	undetermined
673	STM3086	speA	67	undetermined
674	STM4585	gpmB	67	undetermined
675	STM3337	nanE	66	undetermined
676	STM3775	STM3775	66	undetermined
677	STM2750	STM2750	65	undetermined
678	STM4296	adi	64	undetermined
679	STM1105	hpaH	62	undetermined
680	STM1749	adhE	61	essential
681	STM3500	pckA	60	undetermined
682	STM1203	ptsG	54	undetermined
683	STM2667	pheA	54	undetermined
684	STM1613	STM1613	53	undetermined
685	STM0882	ybjF	51	undetermined
686	STM1469	fumC	51	undetermined
687	STM4110	ptsA	51	undetermined
688	STM4116	frwD	51	undetermined
689	STM3334	STM3334	50	undetermined
690	STM2183	cdd	49	undetermined
691	STM1850	yebU	47	undetermined
692	STM2957	ygcA	47	undetermined
693	STM1435	gloA	46	undetermined
694	STM0073	caiA	45	undetermined
695	STM2089	rfbJ	45	undetermined
696	STM4108	gldA	44	undetermined
697	STM0773	galM	43	undetermined
698	STM3331	gltD	43	undetermined
699	STM3983	fadB	43	undetermined
700	STM2751	STM2751	42	undetermined
701	STM2960	gudD	42	undetermined
702	STM0685	nagE	40	undetermined
703	STM4388	sgaE	40	undetermined
704	STM2834	slrB	39	undetermined
705	STM3114	speC	39	undetermined
706	STM0506	tesA	38	undetermined
707	STM3902	ilvM	38	undetermined
708	STM0760	aroG	36	undetermined
709	STM2833	srlE	36	undetermined
710	STM1117	agp	35	undetermined
711	STM4185	aceK	35	undetermined
712	STM0070	caiD	33	undetermined
713	STM0622	citE	33	essential
714	STM0007	talB	32	undetermined
715	STM0056	STM0056	32	undetermined
716	STM3249	garL	32	undetermined
717	STM3330	gltB	32	undetermined
718	STM0701	speF	31	undetermined
719	STM2107	wcaH	31	undetermined
720	STM3644	bisC	31	undetermined
721	STM0766	dcoC	30	undetermined
722	STM0973	pflB	30	undetermined
723	STM3353	oadG	30	undetermined
724	STM3643	yiaC	30	undetermined
725	STM3468	argD	29	undetermined
726	STM3772	STM3772	29	undetermined
727	STM4183	aceB	27	undetermined
728	STM0054	STM0054	26	undetermined
729	STM3241	tdcE	26	undetermined
730	STM0768	dcoB	25	undetermined
731	STM3351	oadB	25	undetermined
732	STM2758	STM2758	23	undetermined
733	STM2285	glpB	22	undetermined
734	STM3247	garK	22	undetermined
735	STM1508	ydfI	20	undetermined
736	STM0525	glxK	19	undetermined
737	STM0055	STM0055	18	undetermined
738	STM3352	oadA	18	undetermined
739	STM1468	fumA	16	undetermined
740	STM1826	sdaA	16	undetermined
741	STM2971	sdaB	16	undetermined
742	STM3240	tdcG	16	undetermined
743	STM4300	fumB	16	undetermined
744	STM0621	citF	15	undetermined
745	STM4119	ppc	15	undetermined
746	STM1569	fdnH	14	undetermined
747	STM3680	aldB	14	undetermined
748	STM4037	fdoG	14	undetermined
749	STM2473	talA	13	undetermined
750	STM2405	STM2405	12	undetermined
751	STM1570	fdnG	11	undetermined
752	STM4036	fdoH	10	undetermined
753	STM4188.S	metH	10	undetermined
754	STM0061	citF2	9	undetermined
755	STM2959	STM2959	8	undetermined
756	STM1349	pps	7	undetermined
757	STM2752	STM2752	7	undetermined
758	STM0434	apbA	6	undetermined
759	STM4114	pflD	6	undetermined
760	STM0309	yafH	5	undetermined
761	STM2196	STM2196	4	undetermined
762	STM3858	STM3858	2	undetermined
763	STM1386	ttrS	0	undetermined
764	STM2204	fruA	0	undetermined
